# Supplementary material for: The Ancient and Evolved Mouse Sperm-Associated Antigen 6 Genes Have Different Biologic Functions In Vivo
Source: Cells. 2022 Jan 20;11(3):336. doi: 10.3390/cells11030336 (PMC8834003; doi:10.3390/cells11030336)
Supplement: Supplementary file 1 [file cells-11-00336-s001.zip]

Archive with 1 entries (1 files):
- cells-1509682 supplementary.pdf
